# Supplementary material for: Endoscope-Assisted Extreme Lateral Supracerebellar Infratentorial Approach for Resection of Superior Cerebellar Peduncle Pilocytic Astrocytoma: Technical Note
Source: Children (Basel). 2022 Apr 29;9(5):640. doi: 10.3390/children9050640 (PMC9140165; doi:10.3390/children9050640)
Supplement: Supplementary file 1 [file children-09-00640-s001.zip]

Archive with 1 entries (1 files):
- children-1642199-supplementary.mp4
